# Supplementary material for: Ultraconformable cuff implants for long-term bidirectional interfacing of peripheral nerves at sub-nerve resolutions
Source: Nat Commun. 2024 Aug 30;15:7523. doi: 10.1038/s41467-024-51988-1 (PMC11364531; doi:10.1038/s41467-024-51988-1)
Supplement: Supplementary file 7 — Source Data [file 41467_2024_51988_MOESM7_ESM.xlsx]

## Sheet: Figure 1g
	Impedance (Ohm) microelectrodes
	NaN
	2590
	2520
	NaN
	NaN
	4830
	4730
	4680
	4710
	4490
	4660
	4690
	4600
	4410
	2430
	4460
	4430
	4400
	807
	4670
	4620
	4670
	4750
	4670
	2970
	2960
	3000
	4680
	NaN
	4690
	2020
	4550
	4700
	4520
	4660
	2850
	4910
	5140
	4960
	3500
	4670
	3330
	4920
	5010
	4910
	4600
	4450
	4630
	4490
	4450
	4500
	2990
	2910
	NaN
	4830
	4640
	2340
	NaN
	4650
	4670
	4540
	4560
	1730
	4580
	5000
	3480
	4910
	3320
	5310
	3860
	5350
	5070
	5160
	4880
	5350
	3690
	5310
	4900
	4780
	3400
	4730
	1790
	4430
	2950
	2870
	NaN
	4770
	4550
	2340
	NaN
	4750
	4610
	4480
	4580
	1880
	1930
	10500
	10300
	NaN
	8480
	10400
	10800
	10700
	9060
	9120
	10100
	10500
	NaN
	10600
	10700
	9890
	10800
	10900
	10800
	NaN
	9500
	9270
	NaN
	11600
	11600
	9400
	NaN
	11500
	11300
	11000
	11100
	7840
	11100
	4350
	2890
	4380
	2370
	4540
	3070
	4600
	4310
	4360
	4290
	4510
	2970
	4510
	4410
	4310
	2780
	4020
	1230
	2430
	1720
	1780
	NaN
	3780
	3720
	1300
	NaN
	3620
	1730
	3800
	2420
	1190
	1280
	4240
	4140
	4190
	2450
	4570
	4750
	4640
	4540
	4590
	4400
	4490
	4540
	4480
	4250
	4040
	4310
	3360
	4250
	4190
	1920
	1870
	NaN
	3860
	3920
	1310
	NaN
	3850
	1830
	3980
	4040
	1440
	4170
	NaN
	NaN
	4190
	NaN
	4410
	NaN
	4290
	NaN
	4170
	4110
	4330
	4510
	4340
	4150
	4000
	4320
	4080
	4170
	4260
	2610
	2350
	NaN
	4300
	4110
	1970
	NaN
	4160
	4200
	4110
	4280
	1270
	4190
	4150
	4180
	4300
	2630
	4690
	5020
	4720
	4660
	4450
	4430
	4740
	5090
	4820
	4510
	3980
	4420
	4020
	4020
	4220
	2040
	1920
	NaN
	4140
	4290
	1410
	NaN
	3920
	2000
	4040
	4250
	1370
	4080
	4680
	2380
	2010
	2840
	3020
	4740
	4840
	4460
	4730
	4560
	4500
	4610
	3090
	4350
	1670
	4600
	4270
	4190
	4200
	1870
	2300
	NaN
	3970
	4010
	1260
	NaN
	3820
	1880
	4050
	3720
	1380
	4250
	NaN
	NaN
	NaN
	2630
	4630
	4870
	4570
	4590
	4520
	4480
	4620
	4750
	4320
	NaN
	NaN
	NaN
	NaN
	1700
	4440
	2730
	2420
	NaN
	2610
	4410
	1430
	NaN
	2540
	4340
	4250
	4000
	1520
	1210
	4600
	3100
	4570
	2930
	5080
	3790
	4940
	4940
	4710
	4590
	4980
	3630
	5060
	4780
	4390
	3290
	4580
	1630
	4580
	2340
	2220
	NaN
	4560
	4510
	2080
	NaN
	4390
	2340
	4250
	4480
	1630
	1770
	17200
	16800
	16900
	15000
	17000
	17500
	18000
	17400
	17700
	16700
	17900
	17700
	17800
	18000
	17300
	18000
	17400
	17600
	17500
	15600
	14900
	NaN
	17000
	17200
	14500
	NaN
	16700
	17100
	16600
	17200
	14000
	17000

## Sheet: Figure 2b
		aSMA intensity (ratio)
	PE_1	4.33768	6.00125	7.20896	7.85323	8.10461	8.19111	8.23436	8.20003	8.02447	7.73484	7.39277	7.03219	6.6816	6.34305	5.89665	5.50241	5.18791	4.89923	4.64015	4.43255	4.28875	4.1855	4.03494	3.8587	3.68828	3.50852	3.3458	3.22417	3.06847	2.91683	2.78209	2.65951	2.52868	2.40339	2.29473	2.2008	2.11782	2.02659	1.91307	1.78913	1.6875	1.58924	1.51315	1.46517	1.43422	1.39733	1.37178	1.33273
	PE_2	7.4527	9.56402	9.96663	9.56909	9.13462	8.84186	8.59855	8.34114	8.19166	8.15124	8.03648	7.76972	7.39754	7.0409	6.76304	6.54715	6.34775	6.19162	6.03723	5.77791	5.48895	5.25975	5.01993	4.8573	4.74127	4.59576	4.43282	4.24134	4.01816	3.8056	3.62665	3.458	3.254	3.07473	2.9335	2.81541	2.74059	2.67513	2.59556	2.53596	2.46733	2.38015	2.31453	2.27379	2.22592	2.16347	2.08691	2.01653
	PE_3	5.14046	7.30232	8.39156	8.47015	8.16761	7.8733	7.73027	7.5725	7.25609	6.96727	6.74578	6.57457	6.42547	6.21149	5.94189	5.65813	5.36195	5.10579	4.845	4.60545	4.34192	4.09616	3.87843	3.6789	3.51867	3.38676	3.28649	3.19691	3.11326	3.06269	2.98193	2.84843	2.70322	2.56019	2.45515	2.3897	2.37222	2.37106	2.40603	2.44995	2.46743	2.43883	2.43767	2.45905	2.45154	2.38811	2.30345	2.21777
	PE_4	4.98454	5.71471	6.12322	6.28821	6.33535	6.35355	6.3773	6.41698	6.48128	6.49116	6.45009	6.4156	6.34489	6.19653	5.97728	5.72442	5.52147	5.36947	5.2407	5.11539	5.01261	4.93843	4.86512	4.82422	4.77431	4.66408	4.55385	4.47066	4.41589	4.38348	4.33045	4.22819	4.09803	3.97498	3.85296	3.73962	3.56526	3.43354	3.32279	3.18795	3.0448	2.92209	2.82937	2.72676	2.61463	2.56055	2.5271	2.50284
	PE_5	3.2061	4.50703	5.18113	5.20555	5.05532	4.9813	4.89702	4.74911	4.57762	4.41689	4.27569	4.12399	3.96716	3.80899	3.67646	3.54821	3.42216	3.28879	3.17238	3.09653	3.00762	2.88828	2.76822	2.67344	2.56742	2.4421	2.31703	2.20893	2.11195	2.01228	1.91958	1.84263	1.76971	1.6891	1.60653	1.53251	1.47193	1.41904	1.37739	1.33953	1.30972	1.26356	1.21555	1.1634	1.10392	1.05933	1.02281	0.999729
	PDMS_1	2.57212	2.90051	3.0663	3.15512	3.21105	3.24075	3.23263	3.21199	3.18296	3.1245	3.03807	2.94445	2.87161	2.83353	2.78013	2.69303	2.60421	2.54708	2.54269	2.56226	2.59103	2.58783	2.59715	2.65442	2.76281	2.8575	2.91982	2.93819	2.94232	2.90171	2.84684	2.85869	2.84471	2.82487	2.83606	2.81315	2.7479	2.71594	2.75895	2.81741	2.84178	2.81781	2.76375	2.73858	2.76534	2.79864	2.79238	2.79624
	PDMS_2	2.50793	2.89734	3.17785	3.34258	3.45505	3.53948	3.6202	3.65402	3.6257	3.54581	3.47458	3.44034	3.45547	3.40775	3.32016	3.22955	3.15351	3.10951	3.09809	3.10428	3.14608	3.19943	3.20466	3.13027	3.06399	3.00707	2.97035	2.92676	2.884	2.86613	2.85183	2.84247	2.84	2.81016	2.78459	2.79944	2.87011	2.99538	3.06441	3.00308	2.90683	2.80301	2.67128	2.58081	2.50889	2.4532	2.40865	2.33261
	PDMS_3	1.94797	2.12707	2.0971	2.07334	2.09697	2.10967	2.10688	2.11729	2.14498	2.12771	2.11005	2.0924	2.05162	2.00018	1.97249	1.97935	2.00818	2.03168	2.05188	2.05912	2.08007	2.05823	2.01047	1.97719	1.95623	1.95191	1.94899	1.94175	1.93197	1.91939	1.93565	1.94658	1.94988	2.0017	2.07296	2.08668	2.03562	1.99611	1.96398	1.9293	1.89971	1.84344	1.78488	1.73941	1.70969	1.70295	1.67082	1.62725
	PDMS_4	5.18226	6.10284	6.7145	7.15933	7.44838	7.62036	7.72728	7.76357	7.75775	7.71074	7.56923	7.36108	7.11539	6.85726	6.63952	6.47988	6.33643	6.14072	5.87814	5.60871	5.38276	5.16948	4.97434	4.81161	4.71952	4.67592	4.61578	4.53054	4.42304	4.29797	4.19184	4.1139	4.0573	4.00184	3.93816	3.85097	3.76539	3.70205	3.6442	3.61236	3.58657	3.57367	3.60619	3.66245	3.70856	3.74439	3.79095	3.8423
	PDMS_5	0.297916	0.340002	0.374134	0.39468	0.403296	0.396006	0.387721	0.383082	0.380099	0.378442	0.376454	0.373803	0.363861	0.351269	0.335694	0.322438	0.311834	0.28698	0.273393	0.268754	0.264446	0.273393	0.261132	0.261795	0.257818	0.249202	0.245888	0.241911	0.235284	0.228325	0.222028	0.219377	0.209104	0.198169	0.18657	0.177623	0.171326	0.170332	0.174309	0.182925	0.185907	0.187896	0.186901	0.190215	0.190547	0.195849	0.1985	0.204465
	PaC_1	0.293592	0.307405	0.314663	0.31279	0.315834	0.318175	0.319111	0.322155	0.329413	0.325433	0.325433	0.325901	0.321687	0.316536	0.314195	0.312088	0.314429	0.311853	0.310683	0.300616	0.295699	0.292421	0.288675	0.283524	0.282588	0.272052	0.26737	0.26737	0.268775	0.273925	0.273223	0.273691	0.270882	0.26058	0.249811	0.240211	0.230144	0.218906	0.210712	0.204859	0.192684	0.183788	0.178169	0.171379	0.163185	0.15499	0.150074	0.143986
	PaC_2	1.39048	1.51013	1.57693	1.65168	1.69491	1.70846	1.68361	1.66603	1.66377	1.69225	1.73528	1.78882	1.82457	1.84019	1.83705	1.86996	1.91475	1.96593	1.99481	1.9956	2.00061	1.98155	1.94471	1.87428	1.79992	1.75286	1.73253	1.73371	1.73233	1.73675	1.72703	1.69972	1.66308	1.63272	1.62162	1.6229	1.62722	1.61986	1.61219	1.59697	1.55777	1.51013	1.49373	1.49255	1.48783	1.47241	1.44834	1.42752
	PaC_3	0.801249	0.887766	0.947208	0.974487	0.989144	1.00176	1.00787	1.02009	1.02721	1.02843	1.03719	1.0266	1.02395	1.01174	0.999119	0.976319	0.962883	0.94273	0.927462	0.906698	0.882473	0.875959	0.864356	0.843591	0.817127	0.799824	0.780689	0.773156	0.766032	0.754632	0.746285	0.745878	0.735293	0.713104	0.690711	0.67809	0.685825	0.69865	0.704554	0.739568	0.735903	0.676461	0.65244	0.647554	0.645315	0.644704	0.638801	0.627604
	PaC_4	1.99488	2.3002	2.39232	2.3719	2.31706	2.27776	2.2634	2.27052	2.27575	2.29961	2.32869	2.35492	2.38401	2.39137	2.38911	2.31812	2.20962	2.13116	2.08593	2.05887	2.02563	2.00747	1.96984	1.92496	1.89042	1.85469	1.79249	1.72601	1.66666	1.61704	1.58463	1.59151	1.6035	1.61276	1.64125	1.69099	1.75189	1.77789	1.76459	1.73622	1.71592	1.71355	1.72055	1.71521	1.70642	1.6606	1.59721	1.5502
	PaC_5	0.33058	0.351275	0.371244	0.392121	0.420078	0.429881	0.437142	0.441862	0.450031	0.450031	0.449487	0.452936	0.45929	0.461105	0.459108	0.451847	0.448034	0.440228	0.429336	0.424253	0.410275	0.402287	0.393936	NaN	NaN	NaN	NaN	NaN	NaN	NaN	NaN	NaN	NaN	NaN	NaN	NaN	NaN	NaN	NaN	NaN	NaN	NaN	NaN	NaN	NaN	NaN	NaN	NaN
	Distance from edge (um)	0.771429	1.54286	2.31429	3.08571	3.85714	4.62857	5.4	6.17143	6.94286	7.71429	8.48571	9.25714	10.0286	10.8	11.5714	12.3429	13.1143	13.8857	14.6571	15.4286	16.2	16.9714	17.7429	18.5143	19.2857	20.0571	20.8286	21.6	22.3714	23.1429	23.9143	24.6857	25.4571	26.2286	27	27.7714	28.5429	29.3143	30.0857	30.8571	31.6286	32.4	33.1714	33.9429	34.7143	35.4857	36.2571	37.0286
[truncated: 4 more columns]

## Sheet: Figure 2c
		aSMA median stain intensity ratio (25um outer capsule)
		PE	PDMS	PaC
		4.43255	2.84684	0.300616
		6.03723	3.13027	1.73253
		4.845	2.03562	0.887766
		5.11539	5.60871	2.05887
		3.17238	0.273393	0.437142

## Sheet: Figure 2d
		Axon density (10^3 axons / mm^2)
		PE	PDMS	PaC	Naïve
		4.18706	3.42267	3.4262	2.87796
		3.18907	5.18337	3.28453	4.45923
		2.63678	3.44988	4.43548	3.15333
		2.23831	2.22547	4.92285	2.96876
		3.34957	3.40031	3.92157	2.87859

## Sheet: Figure 2e
	Stiffness (Pa)	PaC	PE	PDMS
	Sample 1	907000000	200000000	3000000
	Sample 2	1310000000	300000000	2000000
	Sample 3	1260000000	200000000	3000000
	Sample 4	1060000000	200000000	3000000
	Sample 5		200000000	3000000
	Sample 6		200000000	3000000
	Sample 7			3000000

## Sheet: Figure 3c
		SNR chronic implantation (ratio)
	Rat	Nerve	Day1	Day3	Day5	Day7	Day14	Day21
	R1	M	12.1479	16.5016	16.0136	2.27636	5.0031	15.2102
	R1	U	17.7759	7.36259	8.13926	1.30459	6.03957	11.1492
	R1	R	3.7442	10.8894	12.5194	1.73154	4.57639	8.18651
	R2	M	6.74378	9.3482	3.60829	2.70698	7.4106	NaN
	R2	U	6.67884	18.9093	2.08523	1.42829	19.6603	NaN
	R2	R	12.9306	9.17239	4.35237	6.84773	11.264	NaN
	R3	M	11.4289	4.63741	17.613	4.2851	4.10756	3.6638
	R3	U	11.3502	11.2261	20.8901	6.15967	9.38119	8.21138
	R3	R	11.1186	15.7565	28.7714	19.003	17.2073	8.91931

## Sheet: Figure 3d
		Spike amplitude (uV)
	Rat	Nerve	Day1	Day3	Day5	Day7	Day14	Day21
	R1	M	20.7041	10.907	15.394	8.24686	10.516	19.1928
	R1	U	18.8839	8.60409	9.28089	12.2763	12.4889	19.4374
	R1	R	25.8841	24.9806	16.4095	23.6984	41.7016	19.0479
	R2	M	11.2399	12.3254	8.27814	6.7209	8.36717	NaN
	R2	U	10.1506	12.8701	7.77244	7.77225	13.4168	NaN
	R2	R	14.8448	16.8614	6.8463	8.04576	12.5546	NaN
	R3	M	15.2291	11.1037	17.0193	13.3636	13.6422	27.5352
	R3	U	11.9813	11.3394	14.9849	9.7296	10.5542	27.9688
	R3	R	18.9505	9.10941	15.3206	14.6036	14.2434	12.4807
		RMS noise (uV)
	Rat	Nerve	Day1	Day3	Day5	Day7	Day14	Day21
	R1	M	3.51387	1.91158	2.77216	2.39573	2.87423	3.17072
	R1	U	3.11835	1.98331	1.96994	2.83333	2.96292	3.84473
	R1	R	7.16809	4.35228	3.04575	7.49706	10.4183	4.17278
	R2	M	2.40542	2.30017	2.20322	1.92296	1.93992	NaN
	R2	U	2.40732	2.08036	2.45299	2.47636	2.25316	NaN
	R2	R	2.63201	3.44784	1.79334	1.81927	2.50345	NaN
	R3	M	2.64516	2.70699	2.77392	3.23228	3.52385	7.33903
	R3	U	2.34364	2.10698	2.09184	2.22229	2.27047	5.53945
	R3	R	3.70453	1.72002	2.05658	2.41056	2.43408	2.54795

## Sheet: Figure 3e
		Microelectrode impedance (Ohm)
		Channel number	Impedance Pre-implantation	Day3	Day5	Day7	Day14	Day21
	Device 1	0	17200	92000	31900	140000	176000	162000
		1	16800	67500	31800	129000	164000	140000
		2	16900	60000	36000	154000	184000	163000
		3	15000	58700	41700	145000	213000	199000
		4	17000	58200	45100	169000	234000	237000
		5	17500	61200	50600	163000	232000	223000
		6	18000	68400	67900	201000	262000	285000
		7	17400	93700	91400	285000	377000	374000
		8	17700	133000	110000	454000	588000	494000
		9	16700	86500	70200	157000	337000	328000
		10	17900	87700	61600	313000	371000	332000
		11	17700	60100	49100	263000	250000	215000
		12	17800	59500	48400	172000	145000	139000
		13	18000	66900	55700	159000	170000	135000
		14	17300	69700	55600	179000	167000	193000
		15	18000	47900	39700	59000	41400	15600
		16	17400	275000	80800	1310000	4540000	13000000
		17	17600	1080000	372000	49800000	84500000	2950000
		18	17500	72400	49900	109000	118000	109000
		19	15600	73500	50300	156000	137000	110000
		20	14900	80200	63400	205000	189000	154000
		21	26200000	74000	61600	280000	277000	224000
		22	17000	95100	69000	617000	1210000	7120000
		23	17200	94300	83200	145000	216000	245000
		24	14500	129000	109000	397000	487000	456000
		25	43400000	77100	73100	119000	351000	264000
		26	16700	63700	52300	69200	179000	211000
		27	17100	57600	46500	139000	223000	214000
		28	16600	58800	42500	180000	236000	234000
		29	17200	57400	37300	157000	200000	201000
		30	14000	59800	31800	128000	160000	158000
		31	17000	75600	27800	126000	158000	170000
	Device 2	32	4150	45600000	47500000	33700000	34300000	49500000
		33	4180	33000000	30900000	39000000	32900000	33000000
		34	4300	37600000	29700000	34400000	26900000	35400000
		35	2630	208000	98000	98200	91000	81900
		36	4690	282000	110000	117000	103000	43900
		37	5020	164000	187000	193000	209000	70300
		38	4720	112000	159000	103000	123000	70600
		39	4660	140000	131000	146000	143000	30500
		40	4450	194000	185000	184000	173000	173000
		41	4430	170000	176000	172000	144000	106000
		42	4740	175000	196000	126000	147000	159000
		43	5090	125000	118000	116000	126000	137000
		44	4820	156000	121000	119000	116000	93900
		45	4510	127000	106000	120000	98100	85400
		46	3980	126000	129000	104000	79800	46800
		47	4420	103000	94900	75500	37800	171000
		48	4020	13600	320000	265000	506000	14900000
		49	4020	169000	131000	107000	61800	43500
		50	4220	136000	113000	110000	88200	84000
		51	2040	169000	218000	112000	119000	145000
		52	1920	74400	105000	56500	60000	51000
		53	25000000	76700	105000	56700	60200	51000
		54	4140	201000	177000	90600	110000	59300
		55	4290	182000	121000	158000	171000	110000
		56	1410	183000	202000	193000	165000	146000
		57	50100000	179000	119000	115000	102000	62000
		58	3920	108000	124000	117000	121000	81600
		59	2000	169000	229000	135000	171000	44400
		60	4040	177000	262000	136000	170000	46000
		61	4250	56700	83000	47600	49900	70300
		62	1370	56600	83300	47600	49900	70200
		63	4080	97700	121000	76600	56500	195000
	Device 3	64	4350	13000	5600	5560	6460	NaN
		65	2890	168000	105000	91600	78600	NaN
		66	4380	402000	353000	200000	125000	NaN
		67	2370	390000	277000	142000	105000	NaN
		68	4540	396000	287000	123000	86800	NaN
		69	3070	145000	160000	123000	128000	NaN
		70	4600	224000	228000	228000	171000	NaN
		71	4310	275000	183000	172000	169000	NaN
		72	4360	265000	348000	213000	173000	NaN
		73	4290	267000	413000	199000	122000	NaN
		74	4510	281000	495000	209000	154000	NaN
		75	2970	348000	385000	202000	187000	NaN
		76	4510	277000	324000	160000	121000	NaN
		77	4410	252000	180000	110000	77200	NaN
		78	4310	129000	126000	121000	99200	NaN
		79	2780	99200	33500	31100	26200	NaN
		80	4020	14900	8290	8030	9780	NaN
		81	1230	68200	69200	54400	51900	NaN
		82	2430	66500	66100	52300	49400	NaN
		83	1720	364000	260000	161000	101000	NaN
		84	1780	29500000	21900000	30300000	33100000	NaN
		85	24500000	356000	200000	141000	109000	NaN
		86	3780	253000	401000	181000	125000	NaN
		87	3720	265000	534000	190000	133000	NaN
		88	1300	204000	383000	187000	154000	NaN
		89	63900000	169000	246000	146000	118000	NaN
		90	3620	134000	153000	114000	99500	NaN
		91	1730	46100000	60900000	56100000	45900000	NaN
		92	3800	65700000	60700000	81700000	70800000	NaN
		93	2420	370000	266000	141000	140000	NaN
		94	1190	262000	188000	127000	98700	NaN
		95	1280	114000	50400	36000	30600	NaN

## Sheet: Figure 3f
		Functional microelectrodes (%)
		Pre-implantation	Day3	Day5	Day7	Day14	Day21
		1	0.927083	0.927083	0.927083	0.916667	0.875

## Sheet: Figure 6b
	Paw withdrawal threshold (g)
		Pre	Day 1	Day 2	Day 3	Day 4	Day 5	Day 6	Day 8	Day 10	Day 12	Day 14
	Ligation_1	58.8	31.675	28.325	26.725	18.7	17.35	18.65	22.45	18.25	17.05	18.95
	Ligation_2	65.675	29.7	25.425	20.85	17.525	17.525	19.925	22.45	19.525	15.7	19.525
	Ligation_3	60	36.675	19.125	22.775	16.775	15.75	20.65	25.4	18.85	34.475	33.575
	Control_1	55.575	46.8	63.65	59.55	67.825	51.55	60.425	57.15	49.45	59.825	66.575
	Control_2	56.9	65.475	53.825	61.075	66.6	67.575	49.5	77.575	48.55	48.925	55.025
	Control_3	61.125	74.65	49.425	45.4	61.15	51.1	52.125	80.225	67.075	65.7	57.75

[truncated: 5 more sheets: Figure 6e, Figure 6f, Figure 6g, Figure S1a, Figure S9]
